# Supplementary material for: Uncovering the Role of Surface-Attached Ag Nanoparticles in Photodegradation Improvement of Rhodamine B by ZnO-Ag Nanorods
Source: Nanomaterials (Basel). 2022 Aug 22;12(16):2882. doi: 10.3390/nano12162882 (PMC9412419; doi:10.3390/nano12162882)
Supplement: Supplementary file 1 [file nanomaterials-12-02882-s001.zip]

Archive with 1 entries (1 files):
- nanomaterials-1860947-supplementary.pdf
